# Supplementary material for: Tat-specific antibodies associated with better HIV-associated motor function
Source: Sci Rep. 2025 Aug 11;15:29353. doi: 10.1038/s41598-025-12624-0 (PMC12339940; doi:10.1038/s41598-025-12624-0)
Supplement: Supplementary file 1 — Supplementary Material 1 [file 41598_2025_12624_MOESM1_ESM.xlsx]

## Sheet: Table S2
Supplemental Table S2. Clinical data of PWH at three time points before ART
SUBJECT #	SPECIMEN ID	EST_DAYS PI1	AGE_AT_SPECIMEN	RACE	GENDER	CD4_COUNT2	VIRAL LOAD3	VIRAL LOAD LOG10
52	126953	100.5	29.45	Caucasian	Male	592	25996	4.41491
	157942	264.5	29.9			612	20384	4.30929
	195996	453.5	30.41			532	5770	3.76118
12	50676	54	25.15	Asian/Pacific Islander	Male	664	23955	4.3794
	51501	229	25.63			521	94869	4.97712
	52626	397	26.09			144	686509	5.83665
1	43123	16	20.54	African American	Male	539	NA	NA
	46532	225	21.11			397	56199	4.74973
	50518	456	21.74			393	37449	4.57344
7	216489	37.5	38.1	Hispanic	Male	662	7224	3.85878
	221197	228.5	38.62			742	16515	4.21788
	225552	394.5	39.08			879	11516	4.0613
61	212005	105	20.26	Caucasian	Male	418	3870	3.58771
	217172	308	20.81			391	28504	4.45491
	221289	483	21.29			475	6831	3.83448
72	59954	113.5	29.49	African American	Male	533	2802	3.44747
	62594	274.5	29.93			641	6127	3.78725
	103139	659.5	30.98			653	2988	3.47538
70	48954	113	20.75	African American	Male	607	20231	4.30602
	50682	401	21.54			476	11146	4.04712
	51472	554	21.96			450	9811	3.99171
NA: not available
1Estimated days post infection
2CD4_count per mm3
3vRNA copies per mL
