# Supplementary material for: Tat-specific antibodies associated with better HIV-associated motor function
Source: Sci Rep. 2025 Aug 11;15:29353. doi: 10.1038/s41598-025-12624-0 (PMC12339940; doi:10.1038/s41598-025-12624-0)
Supplement: Supplementary file 2 — Supplementary Material 2 [file 41598_2025_12624_MOESM2_ESM.xlsx]

## Sheet: Table S1
Supplemental Table S1. Clinical, neutrologic test, and antibody data for 42 chronic PWH
						Neurologic and Neuropsychologic Test Scores									Antibody Levels
PID	Age1 (years)	CD41 (mm-3)	Visit Years	Total VL (AUC)2	VL (AUC/yr)	mUPDRS3	Global T4	Motor T	Speed Info Proc T	Work Mem T	Mem Encode T	Mem Retrieve T	Fluency T	Abs/Exec T	gp120 (OD405)	Nef (OD405)	p24 (OD405)	Tat protein (OD405)	Tat protein (RLU)	Pro-rich Pool 1 (RLU)	Cys-rich Pool 2 (RLU)	Core Pool 3 (RLU)	Basic Pool 4 (RLU)	Glu-rich Pool 5 (RLU)	RGD Pool 6 (RLU)
010035	67	710	18.1437	689	37.96	1	61	64	75	60	38	46	69	78	0.898667	1.084	0.474	0.161	1202616	386563	1620804	699523	458934	189569	142101
010079	59	519	17.4702	228	13.04	13	37	38	40	50	32	26	41	36	2.97867	0.4015	0.578	0.116	370326	257445	1452080	755855	333660	203272	138609
010117	67	712	15.6085	138257	8857.81	2	51	41	63	54	42	44	51	61	4.06767	0.4915	0.910667	0.246	792242	701176	2262689	832166	632008	294513	159655
010142	58	650	15.8056	122	7.73	16	44	35	40	57	40	49	53	38	4.074	0.356167	0.529	0.136	556241	467860	1566412	549693	423652	253983	209896
010155	62	25	12.6982	254440	20037.5	7	48	44	52	52	42	48	61	44	2.86833	0.380667	0.479333	0.172	1515812	1045730	2341569	675286	678683	613261	276342
010166	67	233	14.7871	86114	5823.58	8	42	35	52	48	28	24	63	52	3.67167	0.730833	0.464667	0.307	1066469	1529497	3397397	205880	711198	611509	473583
010177	63	418	14.8118	37647	2541.69	13	54	36	71	65	40	43	67	52	3.76367	0.3425	0.595333	0.105	367350	279502	1467085	310722	385792	190836	99265
010186	70	344	13.0267	31537	2420.95	14	33				35	33	31		4.09367	0.707333	0.709333	0.237	644004	688131	2531169	628113	600541	390351	317249
010196	63	115	13.5934	234182	17227.6	5	50	48	49	52	50	54	52	45	3.79433	0.753	0.593667	0.34	729389	452083	2496204	576127	528190	216183	105966
010225	54	1048	11.2252	780	69.49	2	43	51	51	47	20	30	59	48	4.01767	0.453333	0.708333	0.104	601156	529519	1649927	319393	366437	200015	130607
010229	59	747	9.6016	71194	7414.77	0	47	48	52	60	20	28	76	58	2.812	0.467167	0.431333	0.204	738964	646879	2059329	742470	532681	305398	165756
010239	51	586	9.2758	4273	460.66	0	51	45	51	58	47	49	61	59	3.71133	0.619	0.613667	0.199	2240087	733823	2323654	483575	789011	368295	278439
010267	59	745	7.2936	398	54.58	4	54	41	62	62	42	54	68	56	3.82467	0.301667	0.478	0.228	1286927	541118	1850528	467065	573154	238949	213966
010268	63	482	9.1006	62549	6873.05	2	42	42	55	63	24	10	58	51	3.12233	0.986833	0.512333	0.282	840387	602398	2938066	710604	599317	334068	231746
010272	60	411	6.6448	121195	18239	0	41	36	48	42	38	35	50	43	3.47167	0.535	0.537333	0.196	1778686	863241	2329007	668605	782014	380129	219870
010282	67	564	7.5181	516	68.62	6	35	46	42	38	19	22	46	36	3.73467	0.237	0.550667	0.226	434734	363390	1461578	1172713	241649	239753	132776
010284	54	698	7.822	1678	214.52	3	37	22	30	42	38	36	56	46	3.19833	0.249333	0.675	0.155	13997.5	307968	1263723	590490	285431	171560	125897
010292	63	660	6.4613	23399	3621.39	13	38	34	52	52	25	12	42	39	3.69	0.285667	0.459	0.158	633706	261078	1193334	278730	313934	143305	91576
010299	60	817	6.412	513	80.01	6	26	28	30	32	16	10	41	34	2.67733	0.966333	0.626	0.225	1681047	1128138	2568140	382014	926441	389351	244799
010306	72	1394	5.3196	212	39.85	2	49	49	62	60	30	21	54	64	3.781	0.387333	0.610333	0.279	735393	1430214	3035056	933034	879548	783864	559171
010318	56	232	2.7789	270	97.16	2	44	42	38	42	48	48	49	46	3.951	0.642333	0.562667	0.185	955296	900007	1414314	497054	420147	272479	167156
010322	55	659	4.0137	0	0	0	48	34	55	74	42	40	43	55	3.43867	0.690333	0.577	0.157	1095278	899878	1681893	418684	522451	314550	179993
010326	63	111	3.5838	14014	3910.32	0	38			50	21	23	48		3.48667	0.864167	0.488667	0.145	640022	680261	1944135	591984	650871	240030	153684
010332	70	410	3.2936	88	26.58	3	62	33	71	72	58	54	77	74	1.86367	0.2145	0.21	0.203	615947	608448	2339070	911847	441389	257575	163003
010336	72	661	2.3956	0	0	10	31		39	40	26	20	39	23	3.65233	0.644833	0.598667	0.181	811029	711810	1571245	368572	489951	292521	193024
010337	53	280	2.0123	66	33.04	0	51	44	61	57	40	40	49	58	3.166	0.499333	0.491333	0.155	470324	422695	1223343	310022	274283	177370	104917
010338	67	705	2.4394	0	0	27	22	14	25		20	19	51	8	3.77	0.106167	0.373667	0.095	453988	556610	1543114	615865	454834	303933	133851
010341	58	1085	6.653	1099	165.19	2	42	38	38	39	38	41	41	58	2.041	0.202833	0.264	0.236	717221	616957	2464410	534419	1906454	308392	179783
010342	60	604	1.0267	96	93.75	0	41	39	54	48	28	16	67	44	3.39567	0.384	0.551	0.154	714116	667463	1651203	507125	496624	359650	212023
010343	64	1018	2.0643	833	403.47	0	54	47	61	53	46	48	51	64	2.70333	0.275667	0.531667	0.169	630984	451214	1335383	494342	405195	222904	165591
010344	63	575	2.0096	134	66.78	10	31	42	30	34	24	19	37	38	3.49567	0.336167	0.583333	0.138	689227	524504	2153751	481408	563710	324451	225451
010347	58	345	1.6318	285	174.78	0	47	58	57	44	35	32	55	45	3.80767	0.261333	0.369	0.219	671641	580024	3159549	826595	866551	541888	197886
010348	60	528	2.0862	48	23.11	4	43	52	48	47	20	18	88	50	3.75367	0.2975	0.463333	0.219	679262	701622	2344544	1224821	654347	358238	239816
010354	52	518	2.2149	739	333.83	0	46	60	57	46	30	30	54	43	3.81433	1.09933	0.548667	0.303	1327088	590536	2003867	742443	644434	336379	217202
010355	65	506	2.872	22	7.78	1	55	48	63	58	41	32	67	81	3.77833	1.68617	0.541	0.233	1930994	543055	1910760	525066	448594	242433	410354
010358	61	127	3.8357	62406	16269.7	2	32		43	44	20	12	34	41	3.83833	0.245	0.528333	0.279	992967	922248	2667339	981624	678154	415796	255250
030029	59	263	17.41	819771	47086.2	0	52	61	64	68	27	28	62	51	3.68333	0.378833	0.436667	0.171	949117	731495	1345796	314173	268692	204590	104922
050002	67	738	11.833	447	37.78	0	19	20	26		11	14	26	22	3.617	0.383167	0.497	0.234	679533	742016	2167625	609567	663784	392963	252810
050006	53	1072	10.5654	2153	203.78	1	35	38	32	37	29	28	36	45	3.74367	0.318167	0.551333	0.103	1257834	538430	2034040	635628	439844	243930	145303
050011	62	449	11.7016	1241	106.05	4	42	44	54	52	25	18	58	50	4.011	1.90933	0.739333	0.121	1683192	617543	1845859	580681	522896	208967	149192
050032	54	282	10.0287	3462	345.21	15	42		53		22	19	45	59	3.962	1.0235	0.495667	0.155	1793635	1020520	1707171	448855	529764	455114	230600
050046	56	194	10.5243	53766	5108.75	1	45	56	52	44	26	30	43	67	1.924	0.806167	0.738333	0.196	1576501	1059975	2463130	450111	729197	400925	241228
Median	60.5	546	7.40585	806.5	169.985	2	43	42	52	51	30	30	51.5	49	3.68667	0.427417	0.539167	0.1905	737178	617250	1974001	578404	528977	299223	186509
Minimum	51	25	1.0267	0	0	0	19	14	25	32	11	10	26	8	0.898667	0.106167	0.21	0.095	13997.5	257445	1193334	205880	241649	143305	91576
Maximum	72	1394	18.1437	819771	47086.2	27	62	64	75	74	58	54	88	81	4.09367	1.90933	0.910667	0.34	2240087	1529497	3397397	1224821	1906454	783864	559171
1At the time of sample collection
2VL (viral load): vRNA copies/mL; AUC (area under the curve) over the visit years
3mUPDRS (the motor section of Unified Parkinson's Disease Rating Scale): 0 is normal and higher scores denote increasing abnormalities or deficits
4Global T-score summates the domain T-scores; T scores are normally distributed with a mean of 50. Values below 40 are abnormal, and lower scores indicate increasing abnormalities or deficits
